# Supplementary material for: Genome-Wide Mutation Rate Response to pH Change in the Coral Reef Pathogen Vibrio shilonii AK1
Source: mBio. 2017 Aug 22;8(4):e01021-17. doi: 10.1128/mBio.01021-17 (PMC5565966; doi:10.1128/mBio.01021-17)
Supplement: TABLE S2 [file mbo004173442st2.xlsx]

## Sheet: Table S2
Table S2. Base substitutions and funtional context
Samples (a-pH8.14, b-7.76, c-7.29, d-6.67)	Scaffolds	Base-substitution	Gene region	Strand	Codon change	Amino acid change	nonsyn/syn	Gene info
Sample_a1	NZ_ABCH01000013:85986	G>A	noncoding
Sample_a2	NZ_ABCH01000005:62301	A>G	noncoding
Sample_a3	NZ_ABCH01000001:201399	G>C	coding	+	TTG>TTC	L>F	nonsyn	ID=cds4993;Parent=gene5070;Dbxref=Genbank:WP_006069196.1;Name=WP_006069196.1;gbkey=CDS;product=hypothetical_protein;protein_id=WP_006069196.1;transl_table=11
Sample_a3	NZ_ABCH01000002:173202	T>C	coding	-	AAA>GAA	K>E	nonsyn	ID=cds4685;Parent=gene4756;Dbxref=Genbank:WP_006069537.1;Name=WP_006069537.1;gbkey=CDS;product=phosphate_transporter_permease_subunit_PstC;protein_id=WP_006069537.1;transl_table=11
Sample_a3	NZ_ABCH01000008:29223	C>T	noncoding
Sample_a3	NZ_ABCH01000009:15763	C>T	coding	-	GCA>ACA	A>T	nonsyn	ID=cds3444;Parent=gene3512;Dbxref=Genbank:WP_006070697.1;Name=WP_006070697.1;gbkey=CDS;product=ABC_transporter_substrate-binding_protein;protein_id=WP_006070697.1;transl_table=11
Sample_a3	NZ_ABCH01000020:13756	C>G	coding	+	CCC>CGC	P>R	nonsyn	ID=cds2440;Parent=gene2503;Dbxref=Genbank:WP_006072227.1;Name=WP_006072227.1;gbkey=CDS;product=diguanylate_cyclase;protein_id=WP_006072227.1;transl_table=11
Sample_a4	NZ_ABCH01000005:153719	A>T	coding	-	TAC>AAC	Y>N	nonsyn	ID=cds4103;Parent=gene4171;Dbxref=Genbank:WP_006070217.1;Name=WP_006070217.1;gbkey=CDS;product=phospholipase_A;protein_id=WP_006070217.1;transl_table=11
Sample_a4	NZ_ABCH01000038:4686	C>A	coding	-	GCT>TCT	A>S	nonsyn	ID=cds1416;Parent=gene1465;Dbxref=Genbank:WP_006074066.1;Name=WP_006074066.1;Note=catalyzes_the_formation_of_S-adenosyl-4-methylthionine-2-oxobutanoate_and_7%2C8-diaminononanoate_from_S-adenosyl-L-methionine_and_8-amino-7-oxononanoate;gbkey=CDS;product=adenosylmethionine--8-amino-7-oxononanoate_aminotransferase_BioA;protein_id=WP_006074066.1;transl_table=11
Sample_a5	NZ_ABCH01000013:68163	G>A	coding	-	TTC>TTT	F>F	syn	ID=cds3078;Parent=gene3146;Dbxref=Genbank:WP_006071359.1;Name=WP_006071359.1;gbkey=CDS;product=cation_transporter;protein_id=WP_006071359.1;transl_table=11
Sample_a5	NZ_ABCH01000041:40408	A>T	coding	+	TTA>TTT	L>F	nonsyn	ID=cds1314;Parent=gene1363;end_range=40412,.;gbkey=CDS;partial=true;product=histidine_kinase;pseudo=true;transl_table=11
Sample_a6	NZ_ABCH01000008:119922	C>T	coding	+	GCC>GCT	A>A	syn	ID=cds3655;Parent=gene3723;Dbxref=Genbank:WP_006070675.1;Name=WP_006070675.1;gbkey=CDS;product=cellulose_synthase;protein_id=WP_006070675.1;transl_table=11
Sample_a6	NZ_ABCH01000041:31464	C>T	coding	+	CTT>TTT	L>F	nonsyn	ID=cds1303;Parent=gene1352;Dbxref=Genbank:WP_006074327.1;Name=WP_006074327.1;gbkey=CDS;product=hypothetical_protein;protein_id=WP_006074327.1;transl_table=11
Sample_a6	NZ_ABCH01000054:15133	G>A	coding	-	CCT>TCT	P>S	nonsyn	ID=cds887;Parent=gene918;Dbxref=Genbank:WP_006074819.1;Name=WP_006074819.1;Note=a_high_throughput_screen_identified_this_enzyme_as_an_aldehyde_dehydrogenase_with_broad_substrate_specificity%3B_converts_succinylglutamate_semialdehyde_and_NAD_to_succinylglutamate_and_NADH;gbkey=CDS;gene=astD;product=succinylglutamate-semialdehyde_dehydrogenase;protein_id=WP_006074819.1;transl_table=11
Sample_a7	NZ_ABCH01000002:25078	C>A	noncoding
Sample_a7	NZ_ABCH01000004:163031	G>C	coding	+	GTA>CTA	V>L	nonsyn	ID=cds4302;Parent=gene4371;Dbxref=Genbank:WP_006070027.1;Name=WP_006070027.1;gbkey=CDS;product=glutathione_S-transferase;protein_id=WP_006070027.1;transl_table=11
Sample_a7	NZ_ABCH01000005:16461	G>A	noncoding
Sample_a8	NZ_ABCH01000006:100543	A>G	coding	+	ATG>GTG	M>V	nonsyn	ID=cds3866;Parent=gene3934;Dbxref=Genbank:WP_006070342.1;Name=WP_006070342.1;Note=catalyzes_the_phosphorylation_of_incoming_sugar_substrates_concomitant_with_their_translocation_across_the_cell_membrane%3B_subunit_IIC_forms_the_translocation_channel_and_contains_the_specific_substrate-binding_site%3B_subunit_IIA_is_phosphorylated_and_transfers_the_phosphoryl_group_to_the_IIB_subunit%3B_subunit_II…
Sample_a8	NZ_ABCH01000041:40408	A>T	coding	+	TTA>TTT	L>F	nonsyn	ID=cds1314;Parent=gene1363;end_range=40412,.;gbkey=CDS;partial=true;product=histidine_kinase;pseudo=true;transl_table=11
Sample_a8	NZ_ABCH01000060:8361	C>A	coding	+	CGC>AGC	R>S	nonsyn	ID=cds736;Parent=gene766;Dbxref=Genbank:WP_006074975.1;Name=WP_006074975.1;gbkey=CDS;product=coproporphyrinogen_III_oxidase;protein_id=WP_006074975.1;transl_table=11
Sample_a9	NZ_ABCH01000036:36262	G>A	coding	+	TTG>TTA	L>L	syn	ID=cds1550;Parent=gene1599;Dbxref=Genbank:WP_006073908.1;Name=WP_006073908.1;gbkey=CDS;product=arylsulfatase;protein_id=WP_006073908.1;transl_table=11
Sample_a10	NZ_ABCH01000002:295627	C>A	coding	-	ATG>ATT	M>I	nonsyn	ID=cds4800;Parent=gene4872;Dbxref=Genbank:WP_006069652.1;Name=WP_006069652.1;Note=low-_specificity%3B_catalyzes_the_formation_of_acetaldehyde_and_glycine_from_L-threonine%3B_acts_on_L-threonine%2C_L-allo-threonine%2C_L-threo-phenylserine%2C_and_L-erythro-phenylserine;gbkey=CDS;product=threonine_aldolase;protein_id=WP_006069652.1;transl_table=11
Sample_a11	NZ_ABCH01000003:46442	G>T	coding	+	GAG>TAG	E>*	nonsyn	ID=cds4381;Parent=gene4452;Dbxref=Genbank:WP_006069705.1;Name=WP_006069705.1;gbkey=CDS;product=ABC_transporter;protein_id=WP_006069705.1;transl_table=11
Sample_a11	NZ_ABCH01000012:79377	G>A	coding	+	CGT>CAT	R>H	nonsyn	ID=cds3184;Parent=gene3252;Dbxref=Genbank:WP_006071254.1;Name=WP_006071254.1;gbkey=CDS;product=dolichyl-phosphate-mannose-protein_mannosyltransferase;protein_id=WP_006071254.1;transl_table=11
Sample_a11	NZ_ABCH01000014:75919	A>C	coding	+	TAT>TCT	Y>S	nonsyn	ID=cds2988;Parent=gene3056;Dbxref=Genbank:WP_006071467.1;Name=WP_006071467.1;gbkey=CDS;product=hypothetical_protein;protein_id=WP_006071467.1;transl_table=11
Sample_a12	NZ_ABCH01000011:84001	C>T	coding	-	GGC>GAC	G>D	nonsyn	ID=cds3285;Parent=gene3353;Dbxref=Genbank:WP_006071054.1;Name=WP_006071054.1;gbkey=CDS;product=glycine_cleavage_system_protein_R;protein_id=WP_006071054.1;transl_table=11
Sample_a12	NZ_ABCH01000027:17894	C>G	coding	+	CAT>GAT	H>D	nonsyn	ID=cds2019;Parent=gene2081;Dbxref=Genbank:WP_006072950.1;Name=WP_006072950.1;gbkey=CDS;product=molybdopterin_biosynthesis_protein_MoeB;protein_id=WP_006072950.1;transl_table=11
Sample_a12	NZ_ABCH01000067:12477	T>C	noncoding
Sample_a13	NZ_ABCH01000001:320763	G>A	noncoding
Sample_a13	NZ_ABCH01000012:46436	A>G	noncoding
Sample_a14	NZ_ABCH01000003:176447	A>C	coding	+	AAA>ACA	K>T	nonsyn	ID=cds4499;Parent=gene4570;Dbxref=Genbank:WP_006069827.1;Name=WP_006069827.1;gbkey=CDS;product=C4-dicarboxylate_ABC_transporter_permease;protein_id=WP_006069827.1;transl_table=11
Sample_a14	NZ_ABCH01000032:27763	A>G	coding	-	TTC>CTC	F>L	nonsyn	ID=cds1742;Parent=gene1791;Dbxref=Genbank:WP_006073527.1;Name=WP_006073527.1;gbkey=CDS;product=Signal_transduction_histidine_kinase;protein_id=WP_006073527.1;transl_table=11
Sample_a14	NZ_ABCH01000060:19721	T>C	coding	+	GTT>GCT	V>A	nonsyn	ID=cds743;Parent=gene773;Dbxref=Genbank:WP_006074982.1;Name=WP_006074982.1;gbkey=CDS;product=GTP-binding_protein;protein_id=WP_006074982.1;transl_table=11
Sample_a15	NZ_ABCH01000029:13409	G>A	coding	+	GGC>AGC	G>S	nonsyn	ID=cds1889;Parent=gene1942;Dbxref=Genbank:WP_006073114.1;Name=WP_006073114.1;gbkey=CDS;product=phage_regulatory_protein_(CII);protein_id=WP_006073114.1;transl_table=11
Sample_a15	NZ_ABCH01000036:32701	A>T	coding	+	GAT>GTT	D>V	nonsyn	ID=cds1546;Parent=gene1595;Dbxref=Genbank:WP_006073903.1;Name=WP_006073903.1;gbkey=CDS;product=coniferyl_aldehyde_dehydrogenase;protein_id=WP_006073903.1;transl_table=11
Sample_a16	NZ_ABCH01000003:176786	C>G	coding	+	GCG>GGG	A>G	nonsyn	ID=cds4500;Parent=gene4571;Dbxref=Genbank:WP_006069828.1;Name=WP_006069828.1;gbkey=CDS;product=C4-dicarboxylate_ABC_transporter_permease;protein_id=WP_006069828.1;transl_table=11
Sample_a16	NZ_ABCH01000010:114999	C>T	coding	+	TCA>TTA	S>L	nonsyn	ID=cds3420;Parent=gene3488;Dbxref=Genbank:WP_006070939.1;Name=WP_006070939.1;gbkey=CDS;product=two-component_system_sensor_histidine_kinase/response_regulator;protein_id=WP_006070939.1;transl_table=11
Sample_a16	NZ_ABCH01000015:63358	T>A	coding	+	ATC>AAC	I>N	nonsyn	ID=cds2891;Parent=gene2959;Dbxref=Genbank:WP_006071565.1;Name=WP_006071565.1;gbkey=CDS;product=L-fucose_permease;protein_id=WP_006071565.1;transl_table=11
Sample_a16	NZ_ABCH01000019:41876	C>A	coding	+	ACT>AAT	T>N	nonsyn	ID=cds2550;Parent=gene2616;Dbxref=Genbank:WP_006072114.1;Name=WP_006072114.1;Note=the_hook_connects_flagellar_basal_body_to_the_flagellar_filament%3B_Vibrio_parahaemolyticus_protein_is_associated_with_the_lateral_flagella;gbkey=CDS;gene=flgE;product=flagellar_hook_protein_FlgE;protein_id=WP_006072114.1;transl_table=11
Sample_a16	NZ_ABCH01000035:25403	G>A	noncoding
Sample_a16	NZ_ABCH01000039:33539	T>A	coding	+	TGG>AGG	W>R	nonsyn	ID=cds1397;Parent=gene1446;Dbxref=Genbank:WP_006074229.1;Name=WP_006074229.1;Note=catalyzes_the_formate-dependent_reduction_of_nitrite_to_ammonia%3B_cytochrome_C552;gbkey=CDS;gene=nrfA;product=cytochrome_C_nitrite_reductase_subunit_c552;protein_id=WP_006074229.1;transl_table=11
Sample_a16	NZ_ABCH01000056:18570	T>A	coding	+	GCT>GCA	A>A	syn	ID=cds835;Parent=gene866;Dbxref=Genbank:WP_006074878.1;Name=WP_006074878.1;gbkey=CDS;product=peptidase;protein_id=WP_006074878.1;transl_table=11
Sample_a17	NZ_ABCH01000003:35700	G>C	coding	-	GTC>GTG	V>V	syn	ID=cds4372;Parent=gene4443;Dbxref=Genbank:WP_006069696.1;Name=WP_006069696.1;gbkey=CDS;product=ABC_transporter_permease;protein_id=WP_006069696.1;transl_table=11
Sample_a17	NZ_ABCH01000012:78100	G>A	noncoding
Sample_a17	NZ_ABCH01000061:10949	C>T	coding	+	GCT>GTT	A>V	nonsyn	ID=cds706;Parent=gene736;Dbxref=Genbank:WP_006075000.1;Name=WP_006075000.1;gbkey=CDS;product=hypothetical_protein;protein_id=WP_006075000.1;transl_table=11
Sample_a18	NZ_ABCH01000001:264144	G>A	coding	+	GCT>ACT	A>T	nonsyn	ID=cds5054;Parent=gene5131;Dbxref=Genbank:WP_006069260.1;Name=WP_006069260.1;gbkey=CDS;product=hypothetical_protein;protein_id=WP_006069260.1;transl_table=11
Sample_a18	NZ_ABCH01000015:96333	A>G	coding	+	GAT>GGT	D>G	nonsyn	ID=cds2920;Parent=gene2988;Dbxref=Genbank:WP_006071595.1;Name=WP_006071595.1;gbkey=CDS;product=5-methyltetrahydropteroyltriglutamate--homocysteine_methyltransferase;protein_id=WP_006071595.1;transl_table=11
Sample_a18	NZ_ABCH01000023:73381	A>C	coding	+	GAC>GCC	D>A	nonsyn	ID=cds2295;Parent=gene2358;Dbxref=Genbank:WP_006072713.1;Name=WP_006072713.1;Note=integral_membrane_protein_involved_in_stabilizing_FstZ_ring_during_cell_division;gbkey=CDS;product=cell_division_protein_FtsW;protein_id=WP_006072713.1;transl_table=11
Sample_a18	NZ_ABCH01000056:8113	G>A	noncoding
Sample_a18	NZ_ABCH01000093:1176	C>G	coding	+	ACC>AGC	T>S	nonsyn	ID=cds226;Parent=gene237;Dbxref=Genbank:WP_006075527.1;Name=WP_006075527.1;gbkey=CDS;product=B12-dependent_methionine_synthase;protein_id=WP_006075527.1;transl_table=11
Sample_a19	NZ_ABCH01000011:87397	A>T	coding	-	CTG>CAG	L>Q	nonsyn	ID=cds3289;Parent=gene3357;Dbxref=Genbank:WP_006071061.1;Name=WP_006071061.1;gbkey=CDS;product=peptidase_M15;protein_id=WP_006071061.1;transl_table=11
Sample_a19	NZ_ABCH01000027:11825	A>T	coding	+	CCA>CCT	P>P	syn	ID=cds2014;Parent=gene2076;Dbxref=Genbank:WP_006072945.1;Name=WP_006072945.1;Note=The_UvrABC_repair_system_catalyzes_the_recognition_and_processing_of_DNA_lesions._The_beta-hairpin_of_the_Uvr-B_subunit_is_inserted_between_the_strands%2C_where_it_probes_for_the_presence_of_a_lesion;gbkey=CDS;product=excinuclease_ABC_subunit_B;protein_id=WP_006072945.1;transl_table=11
Sample_a19	NZ_ABCH01000045:11619	C>A	coding	-	AGC>ATC	S>I	nonsyn	ID=cds1149;Parent=gene1198;Dbxref=Genbank:WP_006074497.1;Name=WP_006074497.1;gbkey=CDS;product=peptidase_S41;protein_id=WP_006074497.1;transl_table=11
Sample_a23	NZ_ABCH01000012:72687	G>T	coding	+	GAG>GAT	E>D	nonsyn	ID=cds3177;Parent=gene3245;Dbxref=Genbank:WP_006071241.1;Name=WP_006071241.1;gbkey=CDS;product=3-deoxy-D-manno-octulosonic_acid_transferase;protein_id=WP_006071241.1;transl_table=11
Sample_a23	NZ_ABCH01000021:31046	A>G	coding	+	ACA>GCA	T>A	nonsyn	ID=cds2385;Parent=gene2448;Dbxref=Genbank:WP_006072389.1;Name=WP_006072389.1;gbkey=CDS;product=protease;protein_id=WP_006072389.1;transl_table=11
Sample_a23	NZ_ABCH01000033:54654	C>T	coding	+	GCC>GTC	A>V	nonsyn	ID=cds1700;Parent=gene1749;Dbxref=Genbank:WP_006073653.1;Name=WP_006073653.1;gbkey=CDS;product=two-component_system_sensor_histidine_kinase;protein_id=WP_006073653.1;transl_table=11
Sample_a23	NZ_ABCH01000048:33094	C>T	coding	-	GGC>AGC	G>S	nonsyn	ID=cds1070;Parent=gene1111;Dbxref=Genbank:WP_006074639.1;Name=WP_006074639.1;gbkey=CDS;product=ABC_transporter_substrate-binding_protein;protein_id=WP_006074639.1;transl_table=11
Sample_a26	NZ_ABCH01000041:31464	C>T	coding	+	CTT>TTT	L>F	nonsyn	ID=cds1303;Parent=gene1352;Dbxref=Genbank:WP_006074327.1;Name=WP_006074327.1;gbkey=CDS;product=hypothetical_protein;protein_id=WP_006074327.1;transl_table=11
Sample_a31	NZ_ABCH01000030:52766	T>G	coding	+	ATC>AGC	I>S	nonsyn	ID=cds1870;Parent=gene1923;Dbxref=Genbank:WP_006073320.1;Name=WP_006073320.1;gbkey=CDS;product=beta-galactosidase;protein_id=WP_006073320.1;transl_table=11
Sample_a33	NZ_ABCH01000005:140984	A>C	coding	-	GTG>GGG	V>G	nonsyn	ID=cds4092;Parent=gene4160;Dbxref=Genbank:WP_050798590.1;Name=WP_050798590.1;gbkey=CDS;product=hypothetical_protein;protein_id=WP_050798590.1;transl_table=11
Sample_a33	NZ_ABCH01000014:11980	A>G	coding	+	GCA>GCG	A>A	syn	ID=cds2940;Parent=gene3008;Dbxref=Genbank:WP_006071416.1;Name=WP_006071416.1;gbkey=CDS;product=membrane_protein;protein_id=WP_006071416.1;transl_table=11
Sample_a33	NZ_ABCH01000046:26810	C>A	coding	+	GGC>GGA	G>G	syn	ID=cds1124;Parent=gene1173;Dbxref=Genbank:WP_038223020.1;Name=WP_038223020.1;Note=in_Escherichia_coli_this_enzyme_specifically_methylates_C1407_of_the_16S_rRNA;gbkey=CDS;gene=yebU;product=RNA_methyltransferase_RsmF;protein_id=WP_038223020.1;transl_table=11
Sample_a33	NZ_ABCH01000106:1747	T>C	coding	-	CCA>CCG	P>P	syn	ID=cds124;Parent=gene135;Dbxref=Genbank:WP_006075645.1;Name=WP_006075645.1;Note=catalyzes_the_conversion_of_glucosamine-6-phosphate_to_glucosamine-1-phosphate;gbkey=CDS;gene=glmM;product=phosphoglucosamine_mutase;protein_id=WP_006075645.1;transl_table=11
Sample_a34	NZ_ABCH01000018:78475	A>G	coding	+	CAC>CGC	H>R	nonsyn	ID=cds2658;Parent=gene2724;Dbxref=Genbank:WP_006072012.1;Name=WP_006072012.1;gbkey=CDS;product=c-di-GMP_phosphodiesterase_A;protein_id=WP_006072012.1;transl_table=11
Sample_a35	NZ_ABCH01000002:173247	T>C	coding	-	ACC>GCC	T>A	nonsyn	ID=cds4685;Parent=gene4756;Dbxref=Genbank:WP_006069537.1;Name=WP_006069537.1;gbkey=CDS;product=phosphate_transporter_permease_subunit_PstC;protein_id=WP_006069537.1;transl_table=11
Sample_a35	NZ_ABCH01000004:12004	T>G	noncoding
Sample_a35	NZ_ABCH01000009:79055	G>A	coding	+	GTA>ATA	V>I	nonsyn	ID=cds3507;Parent=gene3575;Dbxref=Genbank:WP_006070763.1;Name=WP_006070763.1;gbkey=CDS;product=ATPase;protein_id=WP_006070763.1;transl_table=11
Sample_a37	NZ_ABCH01000034:23331	C>A	coding	-	GTG>GTT	V>V	syn	ID=cds1634;Parent=gene1683;Dbxref=Genbank:WP_006073695.1;Name=WP_006073695.1;gbkey=CDS;product=hypothetical_protein;protein_id=WP_006073695.1;transl_table=11
Sample_a37	NZ_ABCH01000086:8064	A>G	coding	+	ACC>GCC	T>A	nonsyn	ID=cds294;Parent=gene309;Dbxref=Genbank:WP_006075464.1;Name=WP_006075464.1;gbkey=CDS;product=hypothetical_protein;protein_id=WP_006075464.1;transl_table=11
Sample_a39	NZ_ABCH01000018:65908	T>C	coding	+	TTC>TCC	F>S	nonsyn	ID=cds2645;Parent=gene2711;Dbxref=Genbank:WP_006071990.1;Name=WP_006071990.1;gbkey=CDS;product=sugar_ABC_transporter_permease;protein_id=WP_006071990.1;transl_table=11
Sample_a39	NZ_ABCH01000035:36940	C>T	coding	+	CAT>TAT	H>Y	nonsyn	ID=cds1604;Parent=gene1653;Dbxref=Genbank:WP_006073826.1;Name=WP_006073826.1;gbkey=CDS;product=hypothetical_protein;protein_id=WP_006073826.1;transl_table=11
Sample_a41	NZ_ABCH01000014:84993	G>A	coding	+	GAC>AAC	D>N	nonsyn	ID=cds2994;Parent=gene3062;Dbxref=Genbank:WP_006071473.1;Name=WP_006071473.1;gbkey=CDS;product=hypothetical_protein;protein_id=WP_006071473.1;transl_table=11
Sample_a42	NZ_ABCH01000008:90731	A>T	coding	-	TCT>TCA	S>S	syn	ID=cds3635;Parent=gene3703;Dbxref=Genbank:WP_006070655.1;Name=WP_006070655.1;gbkey=CDS;product=sugar_ABC_transporter_permease;protein_id=WP_006070655.1;transl_table=11
Sample_a42	NZ_ABCH01000009:102523	T>C	noncoding
Sample_a43	NZ_ABCH01000005:169242	C>T	coding	+	ACA>ATA	T>I	nonsyn	ID=cds4116;Parent=gene4184;Dbxref=Genbank:WP_006070230.1;Name=WP_006070230.1;Note=trimeric_outer_membrane_protein_involved_in_efflux_of_hydrophobic/amphipathic_molecules%3B_functions_with_a_number_of_efflux_systems_in_the_inner_membrane_to_transport_molecules_out_of_the_cell;gbkey=CDS;gene=tolC;product=membrane_protein;protein_id=WP_006070230.1;transl_table=11
Sample_a47	NZ_ABCH01000030:3823	G>C	coding	+	TGG>TGC	W>C	nonsyn	ID=cds1818;Parent=gene1871;Dbxref=Genbank:WP_050798638.1;Name=WP_050798638.1;gbkey=CDS;product=uroporphyrin-III_methyltransferase;protein_id=WP_050798638.1;transl_table=11
Sample_a51	NZ_ABCH01000001:309775	G>T	noncoding
Sample_a51	NZ_ABCH01000041:26226	A>T	noncoding
Sample_a53	NZ_ABCH01000011:111853	G>A	coding	+	GCG>ACG	A>T	nonsyn	ID=cds3311;Parent=gene3379;Dbxref=Genbank:WP_006071097.1;Name=WP_006071097.1;gbkey=CDS;product=exodeoxyribonuclease_V_subunit_beta;protein_id=WP_006071097.1;transl_table=11
Sample_a55	NZ_ABCH01000002:57839	T>G	coding	+	TTT>TTG	F>L	nonsyn	ID=cds4586;Parent=gene4657;Dbxref=Genbank:WP_006069435.1;Name=WP_006069435.1;gbkey=CDS;product=GntR_family_transcriptional_regulator;protein_id=WP_006069435.1;transl_table=11
Sample_a57	NZ_ABCH01000004:188388	A>G	coding	-	TTC>CTC	F>L	nonsyn	ID=cds4322;Parent=gene4391;Dbxref=Genbank:WP_006070047.1;Name=WP_006070047.1;gbkey=CDS;product=NupC_family_protein;protein_id=WP_006070047.1;transl_table=11
Sample_a57	NZ_ABCH01000007:102218	T>C	coding	-	AAC>AGC	N>S	nonsyn	ID=cds3746;Parent=gene3814;Dbxref=Genbank:WP_038222095.1;Name=WP_038222095.1;gbkey=CDS;product=anaerobic_sulfatase_maturase;protein_id=WP_038222095.1;transl_table=11
Sample_a57	NZ_ABCH01000017:42679	T>C	coding	-	AGT>GGT	S>G	nonsyn	ID=cds2705;Parent=gene2771;Dbxref=Genbank:WP_038222450.1;Name=WP_038222450.1;gbkey=CDS;product=deacylase;protein_id=WP_038222450.1;transl_table=11
Sample_a57	NZ_ABCH01000096:923	A>C	coding	+	ATT>CTT	I>L	nonsyn	ID=cds199;Parent=gene210;Dbxref=Genbank:WP_006075550.1;Name=WP_006075550.1;gbkey=CDS;product=N5-glutamine_S-adenosyl-L-methionine-dependent_methyltransferase;protein_id=WP_006075550.1;transl_table=11
Sample_a61	NZ_ABCH01000003:176447	A>C	coding	+	AAA>ACA	K>T	nonsyn	ID=cds4499;Parent=gene4570;Dbxref=Genbank:WP_006069827.1;Name=WP_006069827.1;gbkey=CDS;product=C4-dicarboxylate_ABC_transporter_permease;protein_id=WP_006069827.1;transl_table=11
Sample_a63	NZ_ABCH01000029:42243	C>A	noncoding
Sample_a63	NZ_ABCH01000049:27019	G>A	coding	-	CTC>CTT	L>L	syn	ID=cds1034;Parent=gene1075;Dbxref=Genbank:WP_006074681.1;Name=WP_006074681.1;gbkey=CDS;product=hypothetical_protein;protein_id=WP_006074681.1;transl_table=11
Sample_a65	NZ_ABCH01000003:114426	A>C	coding	+	AAT>CAT	N>H	nonsyn	ID=cds4437;Parent=gene4508;Dbxref=Genbank:WP_006069764.1;Name=WP_006069764.1;gbkey=CDS;product=acetyltransferase;protein_id=WP_006069764.1;transl_table=11
Sample_a67	NZ_ABCH01000034:23331	C>A	coding	-	GTG>GTT	V>V	syn	ID=cds1634;Parent=gene1683;Dbxref=Genbank:WP_006073695.1;Name=WP_006073695.1;gbkey=CDS;product=hypothetical_protein;protein_id=WP_006073695.1;transl_table=11
Sample_a71	NZ_ABCH01000008:24801	C>T	coding	-	AGC>AAC	S>N	nonsyn	ID=cds3570;Parent=gene3638;Dbxref=Genbank:WP_006070590.1;Name=WP_006070590.1;gbkey=CDS;product=hypothetical_protein;protein_id=WP_006070590.1;transl_table=11
Sample_a73	NZ_ABCH01000080:9964	A>G	coding	-	GTT>GCT	V>A	nonsyn	ID=cds364;Parent=gene387;exception=annotated_by_transcript_or_proteomic_data;gbkey=CDS;product=transporter;pseudo=true;transl_table=11
Sample_a75	NZ_ABCH01000051:25577	A>C	coding	-	GCT>GCG	A>A	syn	ID=cds966;Parent=gene1001;Dbxref=Genbank:WP_006074744.1;Name=WP_006074744.1;gbkey=CDS;product=ABC_transporter_permease;protein_id=WP_006074744.1;transl_table=11
Sample_a77	NZ_ABCH01000051:25577	A>C	coding	-	GCT>GCG	A>A	syn	ID=cds966;Parent=gene1001;Dbxref=Genbank:WP_006074744.1;Name=WP_006074744.1;gbkey=CDS;product=ABC_transporter_permease;protein_id=WP_006074744.1;transl_table=11
Sample_a79	NZ_ABCH01000040:21706	C>T	coding	+	GCA>GTA	A>V	nonsyn	ID=cds1334;Parent=gene1383;Dbxref=Genbank:WP_006074272.1;Name=WP_006074272.1;gbkey=CDS;product=zinc_ABC_transporter_substrate-binding_protein;protein_id=WP_006074272.1;transl_table=11
Sample_a81	NZ_ABCH01000002:112690	T>G	coding	-	AAA>ACA	K>T	nonsyn	ID=cds4629;Parent=gene4700;Dbxref=Genbank:WP_006069480.1;Name=WP_006069480.1;gbkey=CDS;product=hypothetical_protein;protein_id=WP_006069480.1;transl_table=11
Sample_a81	NZ_ABCH01000004:99777	C>A	coding	+	GCT>GAT	A>D	nonsyn	ID=cds4243;Parent=gene4312;Dbxref=Genbank:WP_006069967.1;Name=WP_006069967.1;gbkey=CDS;product=flagellar_hook-length_control_protein_FliK;protein_id=WP_006069967.1;transl_table=11
Sample_b4	NZ_ABCH01000051.1:10845	T>C	coding	+	GAT>GAC	D>D	syn	ID=cds956;Parent=gene991;Dbxref=Genbank:WP_006074734.1;Name=WP_006074734.1;gbkey=CDS;product=glutamate_decarboxylase;protein_id=WP_006074734.1;transl_table=11
Sample_b4	NZ_ABCH01000065.1:2336	G>C	noncoding
Sample_b5	NZ_ABCH01000036.1:1870	A>G	noncoding
Sample_b7	NZ_ABCH01000001.1:347244	A>G	coding	-	ATC>ACC	I>T	nonsyn	ID=cds5127;Parent=gene5204;Dbxref=Genbank:WP_006069334.1;Name=WP_006069334.1;gbkey=CDS;product=molecular_chaperone_DnaJ;protein_id=WP_006069334.1;transl_table=11
Sample_b7	NZ_ABCH01000012.1:91092	G>A	noncoding
Sample_b8	NZ_ABCH01000001.1:266699	T>C	coding	-	GAT>GGT	D>G	nonsyn	ID=cds5055;Parent=gene5132;Dbxref=Genbank:WP_006069261.1;Name=WP_006069261.1;gbkey=CDS;product=catalase;protein_id=WP_006069261.1;transl_table=11
Sample_b8	NZ_ABCH01000005.1:46544	T>G	noncoding
Sample_b10	NZ_ABCH01000001.1:281239	G>A	noncoding
Sample_b10	NZ_ABCH01000035.1:48506	A>C	coding	-	TTT>GTT	F>V	nonsyn	ID=cds1612;Parent=gene1661;Dbxref=Genbank:WP_006073841.1;Name=WP_006073841.1;gbkey=CDS;product=porin;protein_id=WP_006073841.1;transl_table=11
Sample_b11	NZ_ABCH01000001.1:58685	T>C	coding	-	AAC>AGC	N>S	nonsyn	ID=cds4869;Parent=gene4946;Dbxref=Genbank:WP_006069069.1;Name=WP_006069069.1;gbkey=CDS;product=LysR_family_transcriptional_regulator;protein_id=WP_006069069.1;transl_table=11
Sample_b12	NZ_ABCH01000012.1:98870	A>C	noncoding
Sample_b13	NZ_ABCH01000001.1:153081	T>A	noncoding
Sample_b13	NZ_ABCH01000012.1:12146	T>G	coding	-	AAT>CAT	N>H	nonsyn	ID=cds3129;Parent=gene3197;Dbxref=Genbank:WP_006071145.1;Name=WP_006071145.1;gbkey=CDS;product=bifunctional_argininosuccinate_lyase/N-acetylglutamate_synthase;protein_id=WP_006071145.1;transl_table=11
Sample_b13	NZ_ABCH01000014.1:56925	G>C	noncoding
Sample_b13	NZ_ABCH01000144.1:1216	A>C	noncoding
Sample_b15	NZ_ABCH01000003.1:70359	A>C	coding	+	GAA>GAC	E>D	nonsyn	ID=cds4395;Parent=gene4466;Dbxref=Genbank:WP_006069720.1;Name=WP_006069720.1;gbkey=CDS;product=hypothetical_protein;protein_id=WP_006069720.1;transl_table=11
Sample_b15	NZ_ABCH01000004.1:42908	G>C	coding	+	GTT>CTT	V>L	nonsyn	ID=cds4184;Parent=gene4252;Dbxref=Genbank:WP_006069907.1;Name=WP_006069907.1;gbkey=CDS;product=CoA_transferase;protein_id=WP_006069907.1;transl_table=11
Sample_b17	NZ_ABCH01000025.1:38522	T>G	coding	+	GTG>GGG	V>G	nonsyn	ID=cds2144;Parent=gene2206;Dbxref=Genbank:WP_038222656.1;Name=WP_038222656.1;gbkey=CDS;product=hemolysin_D;protein_id=WP_038222656.1;transl_table=11
Sample_b17	NZ_ABCH01000034.1:23331	C>A	coding	-	GTG>GTT	V>V	syn	ID=cds1634;Parent=gene1683;Dbxref=Genbank:WP_006073695.1;Name=WP_006073695.1;gbkey=CDS;product=hypothetical_protein;protein_id=WP_006073695.1;transl_table=11
Sample_b17	NZ_ABCH01000086.1:8064	A>G	coding	+	ACC>GCC	T>A	nonsyn	ID=cds294;Parent=gene309;Dbxref=Genbank:WP_006075464.1;Name=WP_006075464.1;gbkey=CDS;product=hypothetical_protein;protein_id=WP_006075464.1;transl_table=11
Sample_b18	NZ_ABCH01000072.1:5947	A>G	noncoding
Sample_b18	NZ_ABCH01000085.1:10218	T>C	coding	-	ATG>GTG	M>V	nonsyn	ID=cds310;Parent=gene325;Dbxref=Genbank:WP_006075452.1;Name=WP_006075452.1;gbkey=CDS;product=membrane_protein;protein_id=WP_006075452.1;transl_table=11
Sample_b19	NZ_ABCH01000027.1:2761	T>G	coding	-	ATT>CTT	I>L	nonsyn	ID=cds2006;Parent=gene2067;Dbxref=Genbank:WP_006072936.1;Name=WP_006072936.1;Note=Ni-dependent%3B_catalyzes_the_formation_of_S-lactoylglutathione_from_methylglyoxal_and_glutathione;gbkey=CDS;product=glyoxalase_I;protein_id=WP_006072936.1;transl_table=11
Sample_b21	NZ_ABCH01000021.1:15466	G>C	coding	+	GGC>GCC	G>A	nonsyn	ID=cds2377;Parent=gene2440;Dbxref=Genbank:WP_050798623.1;Name=WP_050798623.1;gbkey=CDS;product=hypothetical_protein;protein_id=WP_050798623.1;transl_table=11
Sample_b21	NZ_ABCH01000043.1:19616	T>A	coding	-	GAT>GTT	D>V	nonsyn	ID=cds1213;Parent=gene1262;Dbxref=Genbank:WP_006074399.1;Name=WP_006074399.1;gbkey=CDS;product=chain-length_determining_protein;protein_id=WP_006074399.1;transl_table=11
Sample_b21	NZ_ABCH01000051.1:817	T>C	noncoding
Sample_b22	NZ_ABCH01000017.1:75319	A>G	noncoding
Sample_b22	NZ_ABCH01000032.1:16037	C>G	coding	-	GGG>GCG	G>A	nonsyn	ID=cds1727;Parent=gene1776;Dbxref=Genbank:WP_006073496.1;Name=WP_006073496.1;gbkey=CDS;product=N-acetyltransferase_GCN5;protein_id=WP_006073496.1;transl_table=11
Sample_b23	NZ_ABCH01000034.1:54091	A>C	noncoding
Sample_b25	NZ_ABCH01000014.1:82966	G>A	coding	+	TTG>TTA	L>L	syn	ID=cds2993;Parent=gene3061;Dbxref=Genbank:WP_006071472.1;Name=WP_006071472.1;gbkey=CDS;product=hypothetical_protein;protein_id=WP_006071472.1;transl_table=11
Sample_b26	NZ_ABCH01000007.1:78498	C>G	coding	-	GCC>CCC	A>P	nonsyn	ID=cds3725;Parent=gene3793;Dbxref=Genbank:WP_006070501.1;Name=WP_006070501.1;gbkey=CDS;product=ABC_transporter_permease;protein_id=WP_006070501.1;transl_table=11
Sample_b27	NZ_ABCH01000006.1:188779	G>C	coding	+	GGC>GCC	G>A	nonsyn	ID=cds3945;Parent=gene4013;Dbxref=Genbank:WP_006070423.1;Name=WP_006070423.1;gbkey=CDS;product=MFS_transporter;protein_id=WP_006070423.1;transl_table=11
Sample_b27	NZ_ABCH01000013.1:87579	A>G	coding	-	ATA>ACA	I>T	nonsyn	ID=cds3095;Parent=gene3163;Dbxref=Genbank:WP_038222310.1;Name=WP_038222310.1;gbkey=CDS;product=hypothetical_protein;protein_id=WP_038222310.1;transl_table=11
Sample_b27	NZ_ABCH01000023.1:70293	T>G	coding	+	CTG>CGG	L>R	nonsyn	ID=cds2293;Parent=gene2356;Dbxref=Genbank:WP_006072711.1;Name=WP_006072711.1;Note=First_step_of_the_lipid_cycle_reactions_in_the_biosynthesis_of_the_cell_wall_peptidoglycan;gbkey=CDS;gene=mraY;product=phospho-N-acetylmuramoyl-pentapeptide_transferase;protein_id=WP_006072711.1;transl_table=11
Sample_b27	NZ_ABCH01000024.1:42279	A>C	noncoding
Sample_b27	NZ_ABCH01000038.1:33831	G>A	coding	-	CCC>CCT	P>P	syn	ID=cds1444;Parent=gene1493;Dbxref=Genbank:WP_006074120.1;Name=WP_006074120.1;gbkey=CDS;product=hypothetical_protein;protein_id=WP_006074120.1;transl_table=11
Sample_b28	NZ_ABCH01000004.1:101938	C>A	coding	+	GCT>GAT	A>D	nonsyn	ID=cds4245;Parent=gene4314;Dbxref=Genbank:WP_006069969.1;Name=WP_006069969.1;gbkey=CDS;product=flagellar_motor_switch_protein_FliM;protein_id=WP_006069969.1;transl_table=11
Sample_b30	NZ_ABCH01000057.1:8951	G>A	noncoding
Sample_b31	NZ_ABCH01000035.1:30631	G>A	coding	-	ATC>ATT	I>I	syn	ID=cds1599;Parent=gene1648;Dbxref=Genbank:WP_006073814.1;Name=WP_006073814.1;gbkey=CDS;product=hypothetical_protein;protein_id=WP_006073814.1;transl_table=11
Sample_b33	NZ_ABCH01000009.1:11442	G>A	coding	+	AGC>AAC	S>N	nonsyn	ID=cds3441;Parent=gene3509;exception=annotated_by_transcript_or_proteomic_data;gbkey=CDS;product=MFS_transporter;pseudo=true;transl_table=11
Sample_b33	NZ_ABCH01000046.1:35140	G>A	coding	+	AAG>AAA	K>K	syn	ID=cds1132;Parent=gene1181;Dbxref=Genbank:WP_006074559.1;Name=WP_006074559.1;gbkey=CDS;product=amino_acid_ABC_transporter_substrate-binding_protein;protein_id=WP_006074559.1;transl_table=11
Sample_b40	NZ_ABCH01000004.1:32521	T>C	coding	-	ACC>GCC	T>A	nonsyn	ID=cds4176;Parent=gene4244;Dbxref=Genbank:WP_006069898.1;Name=WP_006069898.1;gbkey=CDS;product=hypothetical_protein;protein_id=WP_006069898.1;transl_table=11
Sample_b41	NZ_ABCH01000024.1:63380	T>C	coding	+	TCT>CCT	S>P	nonsyn	ID=cds2232;Parent=gene2294;Dbxref=Genbank:WP_006072828.1;Name=WP_006072828.1;gbkey=CDS;product=hypothetical_protein;protein_id=WP_006072828.1;transl_table=11
Sample_b47	NZ_ABCH01000022.1:17701	A>G	coding	+	GAA>GAG	E>E	syn	ID=cds2311;Parent=gene2374;Dbxref=Genbank:WP_050798629.1;Name=WP_050798629.1;gbkey=CDS;product=murein_transglycosylase;protein_id=WP_050798629.1;transl_table=11
Sample_b48	NZ_ABCH01000007.1:93650	G>A	coding	-	ACT>ATT	T>I	nonsyn	ID=cds3738;Parent=gene3806;Dbxref=Genbank:WP_038222069.1;Name=WP_038222069.1;gbkey=CDS;product=hypothetical_protein;protein_id=WP_038222069.1;transl_table=11
Sample_b48	NZ_ABCH01000009.1:106491	G>C	coding	-	ACC>AGC	T>S	nonsyn	ID=cds3527;Parent=gene3595;Dbxref=Genbank:WP_006070784.1;Name=WP_006070784.1;gbkey=CDS;product=DEAD/DEAH_box_helicase;protein_id=WP_006070784.1;transl_table=11
Sample_b48	NZ_ABCH01000011.1:98366	T>G	noncoding
Sample_b48	NZ_ABCH01000018.1:74965	G>A	coding	-	GAC>GAT	D>D	syn	ID=cds2653;Parent=gene2719;Dbxref=Genbank:WP_006072003.1;Name=WP_006072003.1;gbkey=CDS;product=hypothetical_protein;protein_id=WP_006072003.1;transl_table=11
Sample_b49	NZ_ABCH01000042.1:1349	A>G	noncoding
Sample_b49	NZ_ABCH01000076.1:3794	A>C	coding	+	GAT>GCT	D>A	nonsyn	ID=cds413;Parent=gene436;Dbxref=Genbank:WP_006075313.1;Name=WP_006075313.1;gbkey=CDS;product=N-acetylneuraminate_lyase;protein_id=WP_006075313.1;transl_table=11
Sample_b51	NZ_ABCH01000008.1:35424	A>C	coding	+	AAA>ACA	K>T	nonsyn	ID=cds3581;Parent=gene3649;Dbxref=Genbank:WP_050798603.1;Name=WP_050798603.1;gbkey=CDS;product=transcriptional_regulator;protein_id=WP_050798603.1;transl_table=11
Sample_b51	NZ_ABCH01000015.1:62662	T>C	coding	+	AGT>AGC	S>S	syn	ID=cds2890;Parent=gene2958;Dbxref=Genbank:WP_006071564.1;Name=WP_006071564.1;gbkey=CDS;product=DeoR_family_transcriptional_regulator;protein_id=WP_006071564.1;transl_table=11
Sample_b56	NZ_ABCH01000022.1:17951	G>A	noncoding
Sample_b56	NZ_ABCH01000076.1:5081	T>C	noncoding
Sample_b58	NZ_ABCH01000004.1:84691	G>A	coding	+	AGT>AAT	S>N	nonsyn	ID=cds4229;Parent=gene4298;Dbxref=Genbank:WP_006069953.1;Name=WP_006069953.1;Note=structural_flagella_protein%3B_Vibrio_contains_multiple_flagellin_genes_usually_localized_into_two_region_on_the_chromosome%2C_flaAC_and_flaCEDB_in_V._cholerae%2C_flaFBA_and_flaCDE_in_V._parahemolyticus%3B_FlaA_is_sigma_54_dependent_and_essential_for_motility_in_V.cholerae_but_not_in_V._parahaemolyticus;gbkey=CDS;pr…
Sample_b58	NZ_ABCH01000017.1:88599	A>G	coding	+	GAT>GGT	D>G	nonsyn	ID=cds2749;Parent=gene2815;Dbxref=Genbank:WP_006071879.1;Name=WP_006071879.1;gbkey=CDS;product=transporter;protein_id=WP_006071879.1;transl_table=11
Sample_b64	NZ_ABCH01000015.1:872	G>A	noncoding
Sample_b66	NZ_ABCH01000016.1:31637	A>G	coding	+	GAC>GGC	D>G	nonsyn	ID=cds2781;Parent=gene2849;Dbxref=Genbank:WP_006071648.1;Name=WP_006071648.1;Note=with_NarYV_catalyzes_the_reduction_of_nitrate%3B_the_beta_subunit_is_an_iron_sulfur_cluster_containing_electron_transfer_subunit%3B_one_of_3_nitrate_reductases_in_E._coli%3B_expression_of_nitrate_reductase_Z_is_not_dependent_on_nitrate_levels;gbkey=CDS;gene=narZ;product=nitrate_reductase_A_subunit_alpha;protein_id=W…
Sample_b71	NZ_ABCH01000006.1:171299	T>G	coding	+	TAT>TAG	Y>*	nonsyn	ID=cds3928;Parent=gene3996;Dbxref=Genbank:WP_006070404.1;Name=WP_006070404.1;gbkey=CDS;product=sucrose-6-phosphate_hydrolase;protein_id=WP_006070404.1;transl_table=11
Sample_b71	NZ_ABCH01000022.1:75776	T>C	noncoding
Sample_b71	NZ_ABCH01000058.1:4017	T>C	coding	+	GTT>GCT	V>A	nonsyn	ID=cds773;Parent=gene803;Dbxref=Genbank:WP_006074914.1;Name=WP_006074914.1;gbkey=CDS;product=D12_class_N6_adenine-specific_DNA_methyltransferase;protein_id=WP_006074914.1;transl_table=11
Sample_b73	NZ_ABCH01000006.1:17456	T>C	noncoding
Sample_b73	NZ_ABCH01000018.1:13613	T>C	coding	+	AGT>AGC	S>S	syn	ID=cds2606;Parent=gene2672;Dbxref=Genbank:WP_006071911.1;Name=WP_006071911.1;gbkey=CDS;product=hypothetical_protein;protein_id=WP_006071911.1;transl_table=11
Sample_b73	NZ_ABCH01000048.1:2388	T>C	coding	-	AAT>AGT	N>S	nonsyn	ID=cds1045;Parent=gene1086;Dbxref=Genbank:WP_006074614.1;Name=WP_006074614.1;gbkey=CDS;product=hypothetical_protein;protein_id=WP_006074614.1;transl_table=11
Sample_b75	NZ_ABCH01000057.1:20535	T>C	noncoding
Sample_c2	NZ_ABCH01000007.1:17998	A>G	coding	+	AAA>AAG	K>K	syn	ID=cds3677;Parent=gene3745;Dbxref=Genbank:WP_038222059.1;Name=WP_038222059.1;gbkey=CDS;product=hypothetical_protein;protein_id=WP_038222059.1;transl_table=11
Sample_c7	NZ_ABCH01000005.1:236	T>C	noncoding
Sample_c7	NZ_ABCH01000073.1:6025	T>A	coding	+	TTG>TAG	L>*	nonsyn	ID=cds470;Parent=gene494;Dbxref=Genbank:WP_038223273.1;Name=WP_038223273.1;gbkey=CDS;product=isochorismate_synthase;protein_id=WP_038223273.1;transl_table=11
Sample_c8	NZ_ABCH01000005.1:16861	G>A	coding	+	GGG>AGG	G>R	nonsyn	ID=cds3970;Parent=gene4038;Dbxref=Genbank:WP_006070081.1;Name=WP_006070081.1;gbkey=CDS;product=hypothetical_protein;protein_id=WP_006070081.1;transl_table=11
Sample_c8	NZ_ABCH01000012.1:20678	G>A	noncoding
Sample_c13	NZ_ABCH01000046.1:6874	T>C	coding	-	AAC>AGC	N>S	nonsyn	ID=cds1114;Parent=gene1163;Dbxref=Genbank:WP_006074530.1;Name=WP_006074530.1;Note=catalyzes_the_conversion_of_dihydroorotate_to_orotate_in_the_pyrimidine_biosynthesis_pathway%3B_uses_a_flavin_nucleotide_as_an_essential_cofactor%3B_class_2_enzymes_are_monomeric_and_compared_to_the_class_1_class_2_possess_an_extended_N_terminus%2C_which_plays_a_role_in_the_membrane_association_of_the_enzyme_and_pro…
Sample_c15	NZ_ABCH01000001.1:146114	A>C	coding	+	GAC>GCC	D>A	nonsyn	ID=cds4943;Parent=gene5020;Dbxref=Genbank:WP_006069144.1;Name=WP_006069144.1;Note=Catalyzes_the_deamination_of_cytosine_to_uracil_and_ammonia;gbkey=CDS;product=cytosine_deaminase;protein_id=WP_006069144.1;transl_table=11
Sample_c16	NZ_ABCH01000008.1:91637	C>A	coding	-	ATG>ATT	M>I	nonsyn	ID=cds3636;Parent=gene3704;Dbxref=Genbank:WP_006070656.1;Name=WP_006070656.1;Note=with_RbsBCD_acts_to_import_ribose_into_the_cell%3B_RbsA_contains_2_ATP-binding_domain;gbkey=CDS;product=D-ribose_transporter_ATP-binding_protein;protein_id=WP_006070656.1;transl_table=11
Sample_c17	NZ_ABCH01000008.1:75061	G>A	coding	+	GGC>AGC	G>S	nonsyn	ID=cds3621;Parent=gene3689;Dbxref=Genbank:WP_038222126.1;Name=WP_038222126.1;gbkey=CDS;product=membrane_protein;protein_id=WP_038222126.1;transl_table=11
Sample_c17	NZ_ABCH01000014.1:6156	C>G	coding	-	GGG>GGC	G>G	syn	ID=cds2934;Parent=gene3002;Dbxref=Genbank:WP_006071410.1;Name=WP_006071410.1;gbkey=CDS;product=hypothetical_protein;protein_id=WP_006071410.1;transl_table=11
Sample_c18	NZ_ABCH01000001.1:394521	A>C	coding	-	TGG>GGG	W>G	nonsyn	ID=cds5164;Parent=gene5242;Dbxref=Genbank:WP_006069372.1;Name=WP_006069372.1;gbkey=CDS;product=membrane_protein;protein_id=WP_006069372.1;transl_table=11
Sample_c18	NZ_ABCH01000076.1:13470	G>A	coding	-	GCC>GTC	A>V	nonsyn	ID=cds424;Parent=gene447;Dbxref=Genbank:WP_006075326.1;Name=WP_006075326.1;gbkey=CDS;product=glucitol_operon_activator;protein_id=WP_006075326.1;transl_table=11
Sample_c21	NZ_ABCH01000147.1:1208	A>C	noncoding
Sample_c23	NZ_ABCH01000030.1:13131	A>G	coding	-	CAT>CAC	H>H	syn	ID=cds1827;Parent=gene1880;Dbxref=Genbank:WP_006073232.1;Name=WP_006073232.1;gbkey=CDS;product=hypothetical_protein;protein_id=WP_006073232.1;transl_table=11
Sample_c23	NZ_ABCH01000030.1:13137	A>G	coding	-	CAT>CAC	H>H	syn	ID=cds1827;Parent=gene1880;Dbxref=Genbank:WP_006073232.1;Name=WP_006073232.1;gbkey=CDS;product=hypothetical_protein;protein_id=WP_006073232.1;transl_table=11
Sample_c23	NZ_ABCH01000030.1:13140	A>G	coding	-	GAT>GAC	D>D	syn	ID=cds1827;Parent=gene1880;Dbxref=Genbank:WP_006073232.1;Name=WP_006073232.1;gbkey=CDS;product=hypothetical_protein;protein_id=WP_006073232.1;transl_table=11
Sample_c23	NZ_ABCH01000030.1:13148	G>C	coding	-	CAC>GAC	H>D	nonsyn	ID=cds1827;Parent=gene1880;Dbxref=Genbank:WP_006073232.1;Name=WP_006073232.1;gbkey=CDS;product=hypothetical_protein;protein_id=WP_006073232.1;transl_table=11
Sample_c23	NZ_ABCH01000030.1:13151	C>G	coding	-	GAC>CAC	D>H	nonsyn	ID=cds1827;Parent=gene1880;Dbxref=Genbank:WP_006073232.1;Name=WP_006073232.1;gbkey=CDS;product=hypothetical_protein;protein_id=WP_006073232.1;transl_table=11
Sample_c25	NZ_ABCH01000076.1:137	C>A	noncoding
Sample_c27	NZ_ABCH01000001.1:318581	G>A	coding	-	TCG>TTG	S>L	nonsyn	ID=cds5101;Parent=gene5178;Dbxref=Genbank:WP_006069308.1;Name=WP_006069308.1;gbkey=CDS;product=cytochrome_oxidase;protein_id=WP_006069308.1;transl_table=11
Sample_c27	NZ_ABCH01000010.1:113414	A>G	noncoding
Sample_c29	NZ_ABCH01000008.1:91723	G>A	coding	-	CTG>TTG	L>L	syn	ID=cds3636;Parent=gene3704;Dbxref=Genbank:WP_006070656.1;Name=WP_006070656.1;Note=with_RbsBCD_acts_to_import_ribose_into_the_cell%3B_RbsA_contains_2_ATP-binding_domain;gbkey=CDS;product=D-ribose_transporter_ATP-binding_protein;protein_id=WP_006070656.1;transl_table=11
Sample_c31	NZ_ABCH01000007.1:97695	C>A	coding	+	GCA>GAA	A>E	nonsyn	ID=cds3742;Parent=gene3810;Dbxref=Genbank:WP_006070518.1;Name=WP_006070518.1;gbkey=CDS;product=TetR_family_transcriptional_regulator;protein_id=WP_006070518.1;transl_table=11
Sample_c33	NZ_ABCH01000008.1:21399	T>G	coding	-	CGA>CGC	R>R	syn	ID=cds3566;Parent=gene3634;Dbxref=Genbank:WP_006070586.1;Name=WP_006070586.1;gbkey=CDS;product=MFS_transporter_permease;protein_id=WP_006070586.1;transl_table=11
Sample_c35	NZ_ABCH01000029.1:41040	T>C	noncoding
Sample_c37	NZ_ABCH01000070.1:9752	C>A	coding	-	AGA>ATA	R>I	nonsyn	ID=cds525;Parent=gene549;Dbxref=Genbank:WP_006075211.1;Name=WP_006075211.1;gbkey=CDS;product=MATE_family_efflux_transporter;protein_id=WP_006075211.1;transl_table=11
Sample_c39	NZ_ABCH01000057.1:16021	A>G	coding	-	TTT>CTT	F>L	nonsyn	ID=cds810;Parent=gene841;Dbxref=Genbank:WP_038223114.1;Name=WP_038223114.1;gbkey=CDS;product=9-hexadecenoic_acid_cis-trans_isomerase;protein_id=WP_038223114.1;transl_table=11
Sample_c41	NZ_ABCH01000063.1:15451	C>G	coding	-	GTT>CTT	V>L	nonsyn	ID=cds665;Parent=gene694;Dbxref=Genbank:WP_006075062.1;Name=WP_006075062.1;gbkey=CDS;product=peptide_ABC_transporter_permease;protein_id=WP_006075062.1;transl_table=11
Sample_c42	NZ_ABCH01000064.1:16198	T>C	coding	-	ACT>GCT	T>A	nonsyn	ID=cds646;Parent=gene675;Dbxref=Genbank:WP_006075083.1;Name=WP_006075083.1;gbkey=CDS;product=PTS_glucose_transporter_subunit_IIBC;protein_id=WP_006075083.1;transl_table=11
Sample_c42	NZ_ABCH01000115.1:89	A>G	noncoding
Sample_c43	NZ_ABCH01000004.1:211063	A>G	noncoding
Sample_c44	NZ_ABCH01000036.1:12239	T>G	coding	-	ATC>CTC	I>L	nonsyn	ID=cds1527;Parent=gene1576;Dbxref=Genbank:WP_006073870.1;Name=WP_006073870.1;gbkey=CDS;product=peptide_ABC_transporter_ATP-binding_protein;protein_id=WP_006073870.1;transl_table=11
Sample_c45	NZ_ABCH01000013.1:6772	G>A	noncoding
Sample_c45	NZ_ABCH01000021.1:44411	A>C	noncoding
Sample_c45	NZ_ABCH01000032.1:19630	G>A	coding	-	GAC>GAT	D>D	syn	ID=cds1733;Parent=gene1782;Dbxref=Genbank:WP_006073510.1;Name=WP_006073510.1;gbkey=CDS;product=hypothetical_protein;protein_id=WP_006073510.1;transl_table=11
Sample_c45	NZ_ABCH01000038.1:10804	T>C	noncoding
Sample_c57	NZ_ABCH01000014.1:56970	C>A	noncoding
Sample_c63	NZ_ABCH01000001.1:208290	T>C	coding	-	GCA>GCG	A>A	syn	ID=cds5002;Parent=gene5079;Dbxref=Genbank:WP_006069205.1;Name=WP_006069205.1;gbkey=CDS;product=aromatic_amino_acid_exporter;protein_id=WP_006069205.1;transl_table=11
Sample_c63	NZ_ABCH01000002.1:283339	A>G	coding	+	ACA>ACG	T>T	syn	ID=cds4787;Parent=gene4859;Dbxref=Genbank:WP_006069639.1;Name=WP_006069639.1;gbkey=CDS;product=ACP_phosphodiesterase;protein_id=WP_006069639.1;transl_table=11
Sample_c69	NZ_ABCH01000001.1:283105	G>A	coding	+	GCA>ACA	A>T	nonsyn	ID=cds5071;Parent=gene5148;Dbxref=Genbank:WP_006069277.1;Name=WP_006069277.1;Note=catalyzes_the_formation_of_succinate_semialdehyde_and_glutamate_from_4-aminobutanoate_and_2-oxoglutarate;gbkey=CDS;product=4-aminobutyrate_aminotransferase;protein_id=WP_006069277.1;transl_table=11
Sample_c69	NZ_ABCH01000006.1:53570	T>G	coding	+	TTG>TGG	L>W	nonsyn	ID=cds3826;Parent=gene3894;Dbxref=Genbank:WP_006070298.1;Name=WP_006070298.1;Note=catalyzes_the_degradation_of_arginine_to_citruline_and_ammonia;gbkey=CDS;product=arginine_deiminase;protein_id=WP_006070298.1;transl_table=11
Sample_c69	NZ_ABCH01000016.1:11392	C>A	coding	-	CGC>CTC	R>L	nonsyn	ID=cds2764;Parent=gene2832;Dbxref=Genbank:WP_038222421.1;Name=WP_038222421.1;gbkey=CDS;product=4Fe-4S_ferredoxin;protein_id=WP_038222421.1;transl_table=11
Sample_c73	NZ_ABCH01000005.1:153684	T>C	coding	-	AAA>AAG	K>K	syn	ID=cds4103;Parent=gene4171;Dbxref=Genbank:WP_006070217.1;Name=WP_006070217.1;gbkey=CDS;product=phospholipase_A;protein_id=WP_006070217.1;transl_table=11
Sample_c73	NZ_ABCH01000058.1:22042	G>A	coding	-	CGA>TGA	R>*	nonsyn	ID=cds791;Parent=gene821;Dbxref=Genbank:WP_006074936.1;Name=WP_006074936.1;gbkey=CDS;product=hypothetical_protein;protein_id=WP_006074936.1;transl_table=11
Sample_c75	NZ_ABCH01000016.1:94432	T>C	noncoding
Sample_c77	NZ_ABCH01000007.1:127179	G>A	coding	+	ACG>ACA	T>T	syn	ID=cds3766;Parent=gene3834;Dbxref=Genbank:WP_006070542.1;Name=WP_006070542.1;gbkey=CDS;product=molybdenum_cofactor_biosynthesis_protein_MoaA;protein_id=WP_006070542.1;transl_table=11
Sample_c77	NZ_ABCH01000013.1:68572	T>C	coding	-	ACT>GCT	T>A	nonsyn	ID=cds3079;Parent=gene3147;Dbxref=Genbank:WP_006071360.1;Name=WP_006071360.1;gbkey=CDS;product=hemolysin_D;protein_id=WP_006071360.1;transl_table=11
Sample_c79	NZ_ABCH01000013.1:11647	A>C	coding	-	GAT>GAG	D>E	nonsyn	ID=cds3038;Parent=gene3106;Dbxref=Genbank:WP_006071318.1;Name=WP_006071318.1;Note=catalyzes_a_salvage_reaction_resulting_in_the_formation_of_AMP_which_is_metabolically_less_costly_than_a_de_novo_synthesis;gbkey=CDS;product=adenine_phosphoribosyltransferase;protein_id=WP_006071318.1;transl_table=11
Sample_c79	NZ_ABCH01000016.1:85567	G>A	noncoding
Sample_c79	NZ_ABCH01000064.1:17584	T>C	noncoding
Sample_c81	NZ_ABCH01000001.1:45032	G>A	noncoding
Sample_d1	NZ_ABCH01000019.1:63345	C>A	coding	-	GCT>TCT	A>S	nonsyn	ID=cds2572;Parent=gene2638;Dbxref=Genbank:WP_006072156.1;Name=WP_006072156.1;gbkey=CDS;product=flagellar_biosynthesis_protein_FliR;protein_id=WP_006072156.1;transl_table=11
Sample_d13	NZ_ABCH01000008.1:16060	G>A	coding	-	CTC>TTC	L>F	nonsyn	ID=cds3559;Parent=gene3627;Dbxref=Genbank:WP_006070579.1;Name=WP_006070579.1;gbkey=CDS;product=hypothetical_protein;protein_id=WP_006070579.1;transl_table=11
Sample_d16	NZ_ABCH01000002.1:73487	C>A	coding	-	CGC>CTC	R>L	nonsyn	ID=cds4600;Parent=gene4671;Dbxref=Genbank:WP_038221680.1;Name=WP_038221680.1;gbkey=CDS;product=class_A_beta-lactamase;protein_id=WP_038221680.1;transl_table=11
Sample_d16	NZ_ABCH01000012.1:82052	G>A	noncoding
Sample_d18	NZ_ABCH01000020.1:21301	T>A	coding	-	GAT>GTT	D>V	nonsyn	ID=cds2446;Parent=gene2509;Dbxref=Genbank:WP_006072237.1;Name=WP_006072237.1;Note=with_UgpABC_is_involved_in_uptake_of_glycerol-3-phosphate;gbkey=CDS;product=glycerol-3-phosphate_transporter_membrane_protein;protein_id=WP_006072237.1;transl_table=11
Sample_d22	NZ_ABCH01000008.1:115747	T>C	noncoding
Sample_d27	NZ_ABCH01000032.1:27065	G>A	coding	-	GTC>GTT	V>V	syn	ID=cds1742;Parent=gene1791;Dbxref=Genbank:WP_006073527.1;Name=WP_006073527.1;gbkey=CDS;product=Signal_transduction_histidine_kinase;protein_id=WP_006073527.1;transl_table=11
Sample_d28	NZ_ABCH01000067.1:3306	T>C	coding	+	GTA>GCA	V>A	nonsyn	ID=cds577;Parent=gene606;Dbxref=Genbank:WP_006075141.1;Name=WP_006075141.1;gbkey=CDS;product=hypothetical_protein;protein_id=WP_006075141.1;transl_table=11
Sample_d35	NZ_ABCH01000002.1:179154	G>A	coding	-	CGA>TGA	R>*	nonsyn	ID=cds4690;Parent=gene4761;Dbxref=Genbank:WP_050798573.1;Name=WP_050798573.1;gbkey=CDS;product=gamma-glutamylputrescine_synthetase;protein_id=WP_050798573.1;transl_table=11
Sample_d35	NZ_ABCH01000058.1:26306	C>A	coding	+	TAC>TAA	Y>*	nonsyn	ID=cds795;Parent=gene826;Dbxref=Genbank:WP_006074940.1;Name=WP_006074940.1;end_range=26418,.;gbkey=CDS;partial=true;product=hypothetical_protein;protein_id=WP_006074940.1;transl_table=11
Sample_d37	NZ_ABCH01000077.1:4136	G>A	coding	+	TGG>TGA	W>*	nonsyn	ID=cds398;Parent=gene421;Dbxref=Genbank:WP_006075334.1;Name=WP_006075334.1;gbkey=CDS;product=Rec2-related_protein;protein_id=WP_006075334.1;transl_table=11
Sample_d43	NZ_ABCH01000002.1:26254	A>G	coding	+	CCA>CCG	P>P	syn	ID=cds4556;Parent=gene4627;Dbxref=Genbank:WP_006069405.1;Name=WP_006069405.1;gbkey=CDS;product=glutamate_synthase;protein_id=WP_006069405.1;transl_table=11
Sample_d47	NZ_ABCH01000024.1:33774	C>A	coding	+	CGC>CGA	R>R	syn	ID=cds2201;Parent=gene2263;Dbxref=Genbank:WP_006072793.1;Name=WP_006072793.1;gbkey=CDS;product=membrane_protein;protein_id=WP_006072793.1;transl_table=11
Sample_d56	NZ_ABCH01000007.1:33019	A>C	coding	+	TCA>TCC	S>S	syn	ID=cds3689;Parent=gene3757;Dbxref=Genbank:WP_006070465.1;Name=WP_006070465.1;gbkey=CDS;product=cag_pathogenicity_island_protein_Cag25;protein_id=WP_006070465.1;transl_table=11
Sample_d67	NZ_ABCH01000029.1:6439	C>G	coding	-	TTG>TTC	L>F	nonsyn	ID=cds1882;Parent=gene1935;Dbxref=Genbank:WP_006073100.1;Name=WP_006073100.1;gbkey=CDS;product=tRNA-dihydrouridine_synthase_A;protein_id=WP_006073100.1;transl_table=11
Sample_d67	NZ_ABCH01000029.1:6441	A>G	coding	-	TTG>CTG	L>L	syn	ID=cds1882;Parent=gene1935;Dbxref=Genbank:WP_006073100.1;Name=WP_006073100.1;gbkey=CDS;product=tRNA-dihydrouridine_synthase_A;protein_id=WP_006073100.1;transl_table=11
Sample_d79	NZ_ABCH01000007.1:13451	C>A	coding	-	GCA>TCA	A>S	nonsyn	ID=cds3673;Parent=gene3741;Dbxref=Genbank:WP_006070448.1;Name=WP_006070448.1;gbkey=CDS;product=hypothetical_protein;protein_id=WP_006070448.1;transl_table=11
Sample_d84	NZ_ABCH01000022.1:74917	G>A	coding	-	CCA>TCA	P>S	nonsyn	ID=cds2363;Parent=gene2426;Dbxref=Genbank:WP_006072580.1;Name=WP_006072580.1;gbkey=CDS;product=cobalamin_(5'-phosphate)_synthase;protein_id=WP_006072580.1;transl_table=11

## Sheet: Table S3
Table S3. Indel details
Samples	Scaffolds	Position	Reference	Indel	Gene region	Gene info
Sample_a2	NZ_ABCH01000024.1	25182	ACCTATTTAATCTAAATCAAAAGGAGCACTCAAAGAGTGCT	A	noncoding	-
Sample_a3	NZ_ABCH01000029.1	40720	A	ATTAAGT	noncoding	-
Sample_a31	NZ_ABCH01000041.1	27795	G	GGACTTATCGGCATA	coding	ID=cds1301;Parent=gene1350;Dbxref=Genbank:WP_006074325.1;Name=WP_006074325.1;gbkey=CDS;product=flagellar_biosynthesis_protein_FlhA;protein_id=WP_006074325.1;transl_table=11
Sample_a35	NZ_ABCH01000019.1	18545	T	TGGACAAAA	coding	ID=cds2527;Parent=gene2593;Dbxref=Genbank:WP_006072077.1;Name=WP_006072077.1;gbkey=CDS;product=glutathione_S-transferase;protein_id=WP_006072077.1;transl_table=11
Sample_a39	NZ_ABCH01000070.1	4174	AAACAACGCCAGCAACAACATAGCGGGTAATATTCAC	A	noncoding	-
Sample_a43	NZ_ABCH01000007.1	49647	CA	C	coding	ID=cds3702;Parent=gene3770;Dbxref=Genbank:WP_006070478.1;Name=WP_006070478.1;gbkey=CDS;product=hypothetical_protein;protein_id=WP_006070478.1;transl_table=11
Sample_a51	NZ_ABCH01000011.1	99361	GT	G	noncoding	-
Sample_a55	NZ_ABCH01000015.1	54338	A	AGTTTCC	coding	ID=cds2882;Parent=gene2950;Dbxref=Genbank:WP_006071556.1;Name=WP_006071556.1;gbkey=CDS;product=ATPase;protein_id=WP_006071556.1;transl_table=11
Sample_a61	NZ_ABCH01000006.1	132784	GA	G	coding	ID=cds3897;Parent=gene3965;Dbxref=Genbank:WP_006070373.1;Name=WP_006070373.1;gbkey=CDS;product=permease;protein_id=WP_006070373.1;transl_table=11
Sample_a61	NZ_ABCH01000021.1	25843	AAATAAAGGAAT	A	coding	ID=cds2382;Parent=gene2445;Dbxref=Genbank:WP_006072384.1;Name=WP_006072384.1;gbkey=CDS;product=membrane_protein;protein_id=WP_006072384.1;transl_table=11
Sample_a67	NZ_ABCH01000048.1	2133	G	GACCGCC	coding	ID=cds1044;Parent=gene1085;Dbxref=Genbank:WP_006074613.1;Name=WP_006074613.1;gbkey=CDS;product=hypothetical_protein;protein_id=WP_006074613.1;transl_table=11
Sample_a75	NZ_ABCH01000009.1	92775	CT	C	coding	ID=cds3515;Parent=gene3583;Dbxref=Genbank:WP_006070771.1;Name=WP_006070771.1;gbkey=CDS;product=hypothetical_protein;protein_id=WP_006070771.1;transl_table=11
Sample_b3	NZ_ABCH01000002.1	288702	A	AGCCTTTGTCTTTGCGGATAGCC	coding	0_ID=cds4794;Parent=gene4866;Dbxref=Genbank:WP_038165968.1;Name=WP_038165968.1;gbkey=CDS;product=radical_SAM_protein;protein_id=WP_038165968.1;transl_table=11
Sample_b6	NZ_ABCH01000016.1	57342	CCTCTGTTTTA	C	coding	0_ID=cds2796;Parent=gene2864;Dbxref=Genbank:WP_006071674.1;Name=WP_006071674.1;gbkey=CDS;product=DNA_repair_ATPase;protein_id=WP_006071674.1;transl_table=11
Sample_b6	NZ_ABCH01000028.1	16798	T	TA	noncoding	-
Sample_b9	NZ_ABCH01000024.1	15882	A	ACTTCTAG	coding	0_ID=cds2183;Parent=gene2245;Dbxref=Genbank:WP_006072758.1;Name=WP_006072758.1;gbkey=CDS;product=hypothetical_protein;protein_id=WP_006072758.1;transl_table=11
Sample_b10	NZ_ABCH01000045.1	8078	CA	C	coding	0_ID=cds1145;Parent=gene1194;Dbxref=Genbank:WP_038223012.1;Name=WP_038223012.1;gbkey=CDS;product=ATPase_P;protein_id=WP_038223012.1;transl_table=11
Sample_b12	NZ_ABCH01000029.1	40720	A	ATTAAGT	noncoding	-
Sample_b13	NZ_ABCH01000048.1	2133	G	GACCGCC	coding	0_ID=cds1044;Parent=gene1085;Dbxref=Genbank:WP_006074613.1;Name=WP_006074613.1;gbkey=CDS;product=hypothetical_protein;protein_id=WP_006074613.1;transl_table=11
Sample_b14	NZ_ABCH01000004.1	130668	CCTG	C	coding	0_ID=cds4275;Parent=gene4344;Dbxref=Genbank:WP_006069999.1;Name=WP_006069999.1;gbkey=CDS;product=long-chain_fatty_acid_transporter;protein_id=WP_006069999.1;transl_table=11
Sample_b16	NZ_ABCH01000046.1	10882	CATCCAT	C	coding	0_ID=cds1115;Parent=gene1164;Dbxref=Genbank:WP_006074532.1;Name=WP_006074532.1;gbkey=CDS;product=NAD-glutamate_dehydrogenase;protein_id=WP_006074532.1;transl_table=11
Sample_b17	NZ_ABCH01000024.1	15882	A	ACTTCTAG	coding	0_ID=cds2183;Parent=gene2245;Dbxref=Genbank:WP_006072758.1;Name=WP_006072758.1;gbkey=CDS;product=hypothetical_protein;protein_id=WP_006072758.1;transl_table=11
Sample_b21	NZ_ABCH01000004.1	73837	G	GGC	coding	0_ID=cds4220;Parent=gene4289;Dbxref=Genbank:WP_006069944.1;Name=WP_006069944.1;gbkey=CDS;product=flagellar_basal_body_rod_protein_FlgF;protein_id=WP_006069944.1;transl_table=11
Sample_b25	NZ_ABCH01000085.1	10979	GTTATCCCTAACGTGTA	G	noncoding	-
Sample_b28	NZ_ABCH01000046.1	5405	CA	C	coding	0_ID=cds1112;Parent=gene1161;Dbxref=Genbank:WP_006074524.1;Name=WP_006074524.1;gbkey=CDS;product=hypothetical_protein;protein_id=WP_006074524.1;transl_table=11
Sample_b31	NZ_ABCH01000024.1	15882	A	ACTTCTAG	coding	0_ID=cds2183;Parent=gene2245;Dbxref=Genbank:WP_006072758.1;Name=WP_006072758.1;gbkey=CDS;product=hypothetical_protein;protein_id=WP_006072758.1;transl_table=11
Sample_b39	NZ_ABCH01000005.1	192699	CT	C	coding	0_ID=cds4130;Parent=gene4198;Dbxref=Genbank:WP_006070245.1;Name=WP_006070245.1;gbkey=CDS;product=multidrug_transporter_AcrB;protein_id=WP_006070245.1;transl_table=11
Sample_b41	NZ_ABCH01000024.1	15882	A	ACTTCTAG	coding	0_ID=cds2183;Parent=gene2245;Dbxref=Genbank:WP_006072758.1;Name=WP_006072758.1;gbkey=CDS;product=hypothetical_protein;protein_id=WP_006072758.1;transl_table=11
Sample_b58	NZ_ABCH01000016.1	39095	CGTACTAAATGTTTACCCAATGTG	C	noncoding	-
Sample_b63	NZ_ABCH01000085.1	1606	CGGTATGGGT	C	coding	0_ID=cds299;Parent=gene314;Dbxref=Genbank:WP_050798669.1;Name=WP_050798669.1;Note=60_kDa_chaperone_family%3B_promotes_refolding_of_misfolded_polypeptides_especially_under_stressful_conditions%3B_forms_two_stacked_rings_of_heptamers_to_form_a_barrel-shaped_14mer%3B_ends_can_be_capped_by_GroES%3B_misfolded_proteins_enter_the_barrel_where_they_are_refolded_when_GroES_binds%3B_many_bacteria_have_mult…
Sample_b77	NZ_ABCH01000022.1	16086	AT	A	noncoding	-
Sample_c1	NZ_ABCH01000016.1	2383	G	GTGGCAACCGCGA	coding	0_ID=cds2756;Parent=gene2824;Dbxref=Genbank:WP_006071603.1;Name=WP_006071603.1;gbkey=CDS;product=RNA_helicase;protein_id=WP_006071603.1;transl_table=11
Sample_c7	NZ_ABCH01000015.1	75061	CCACTCAGCTGATCATTATTCTGTTTGCGATAGTGCTATACACGCTATCAG	C	coding	0_ID=cds2901;Parent=gene2969;Dbxref=Genbank:WP_006071575.1;Name=WP_006071575.1;gbkey=CDS;product=BCCT_family_transporter;protein_id=WP_006071575.1;transl_table=11
Sample_c7	NZ_ABCH01000087.1	3300	CCA	C	coding	0_ID=cds276;Parent=gene291;Dbxref=Genbank:WP_006075471.1;Name=WP_006075471.1;Note=catalyzes_the_formation_of_2-methylthio-N6-(dimethylallyl)adenosine_(ms(2)i(6)A)_at_position_37_in_tRNAs_that_read_codons_beginning_with_uridine_from_N6-(dimethylallyl)adenosine_(i(6)A);gbkey=CDS;product=dimethylallyladenosine_tRNA_methylthiotransferase;protein_id=WP_006075471.1;transl_table=11
Sample_c10	NZ_ABCH01000012.1	83184	CA	C	coding	0_ID=cds3188;Parent=gene3256;Dbxref=Genbank:WP_006071262.1;Name=WP_006071262.1;gbkey=CDS;product=hypothetical_protein;protein_id=WP_006071262.1;transl_table=11
Sample_c12	NZ_ABCH01000042.1	30095	CT	C	noncoding	-
Sample_c13	NZ_ABCH01000016.1	2465	TCGTGGCAGTCAC	T	coding	0_ID=cds2756;Parent=gene2824;Dbxref=Genbank:WP_006071603.1;Name=WP_006071603.1;gbkey=CDS;product=RNA_helicase;protein_id=WP_006071603.1;transl_table=11
Sample_c23	NZ_ABCH01000035.1	11312	TA	T	coding	0_ID=cds1579;Parent=gene1628;Dbxref=Genbank:WP_006073782.1;Name=WP_006073782.1;gbkey=CDS;product=pilus_assembly_protein_PilW;protein_id=WP_006073782.1;transl_table=11
Sample_c26	NZ_ABCH01000027.1	41820	AT	A	coding	0_ID=cds2040;Parent=gene2102;Dbxref=Genbank:WP_006072971.1;Name=WP_006072971.1;gbkey=CDS;product=multidrug_transporter;protein_id=WP_006072971.1;transl_table=11
Sample_c39	NZ_ABCH01000008.1	5307	CTGGGTGGTTTTGAAATTGCTCATATGG	C	coding	0_ID=cds3548;Parent=gene3616;Dbxref=Genbank:WP_006070568.1;Name=WP_006070568.1;gbkey=CDS;product=nicotinate-nucleotide--dimethylbenzimidazole_phosphoribosyltransferase;protein_id=WP_006070568.1;transl_table=11
Sample_c39	NZ_ABCH01000055.1	27807	GC	G	coding	0_ID=cds869;Parent=gene900;Dbxref=Genbank:WP_006074856.1;Name=WP_006074856.1;Note=activator_for_leuABCD_operon%3B_member_of_LysR_family_of_transcriptional_activators;gbkey=CDS;gene=leuO;product=leucine_transcriptional_activator;protein_id=WP_006074856.1;transl_table=11
Sample_c44	NZ_ABCH01000003.1	116562	C	CTTATTTTCTCTTTCA	coding	0_ID=cds4439;Parent=gene4510;Dbxref=Genbank:WP_006069766.1;Name=WP_006069766.1;gbkey=CDS;product=lipoprotein;protein_id=WP_006069766.1;transl_table=11
Sample_c51	NZ_ABCH01000024.1	15882	ACTTCTAG	A	coding	0_ID=cds2183;Parent=gene2245;Dbxref=Genbank:WP_006072758.1;Name=WP_006072758.1;gbkey=CDS;product=hypothetical_protein;protein_id=WP_006072758.1;transl_table=11
Sample_c61	NZ_ABCH01000063.1	16775	AT	A	coding	0_ID=cds666;Parent=gene695;Dbxref=Genbank:WP_006075063.1;Name=WP_006075063.1;gbkey=CDS;product=peptide_ABC_transporter_substrate-binding_protein;protein_id=WP_006075063.1;transl_table=11
Sample_c67	NZ_ABCH01000029.1	40720	ATTAAGT	A	noncoding	-
Sample_d8	NZ_ABCH01000065.1	20664	CGTACATCCGAAGTATTATTGGAAAGATCCCGAGTTTAGAGCCTTCATCTTTATACAGGTGGT	C	coding	0_ID=cds632;Parent=gene661;Dbxref=Genbank:WP_006075112.1;Name=WP_006075112.1;gbkey=CDS;product=potassium_transporter;protein_id=WP_006075112.1;transl_table=11
Sample_d8	NZ_ABCH01000048.1	9399	T	TCGCGAAGC	noncoding	-
Sample_d14	NZ_ABCH01000005.1	51269	T	TA	coding	0_ID=cds4003;Parent=gene4071;Dbxref=Genbank:WP_006070115.1;Name=WP_006070115.1;gbkey=CDS;product=transcriptional_regulator;protein_id=WP_006070115.1;transl_table=11
Sample_d28	NZ_ABCH01000012.1	21745	C	CGTCTATATGTCTATAT	noncoding	-
Sample_d71	NZ_ABCH01000030.1	12996	A	ATGGTCG	coding	0_ID=cds1827;Parent=gene1880;Dbxref=Genbank:WP_006073232.1;Name=WP_006073232.1;gbkey=CDS;product=hypothetical_protein;protein_id=WP_006073232.1;transl_table=11
Sample_d78	NZ_ABCH01000001.1	256340	A	AT	coding	0_ID=cds5048;Parent=gene5125;Dbxref=Genbank:WP_006069253.1;Name=WP_006069253.1;gbkey=CDS;product=thiamine_biosynthesis_protein_ApbE;protein_id=WP_006069253.1;transl_table=11
