# Supplementary material for: Genome-Wide Mutation Rate Response to pH Change in the Coral Reef Pathogen Vibrio shilonii AK1
Source: mBio. 2017 Aug 22;8(4):e01021-17. doi: 10.1128/mBio.01021-17 (PMC5565966; doi:10.1128/mBio.01021-17)
Supplement: TABLE S3 [file mbo004173442st3.xlsx]

## Sheet: Table S3
Table S3. Indel details
Samples	Scaffolds	Position	Reference	Indel	Gene region	Gene info
Sample_a2	NZ_ABCH01000024.1	25182	ACCTATTTAATCTAAATCAAAAGGAGCACTCAAAGAGTGCT	A	noncoding	-
Sample_a3	NZ_ABCH01000029.1	40720	A	ATTAAGT	noncoding	-
Sample_a31	NZ_ABCH01000041.1	27795	G	GGACTTATCGGCATA	coding	ID=cds1301;Parent=gene1350;Dbxref=Genbank:WP_006074325.1;Name=WP_006074325.1;gbkey=CDS;product=flagellar_biosynthesis_protein_FlhA;protein_id=WP_006074325.1;transl_table=11
Sample_a35	NZ_ABCH01000019.1	18545	T	TGGACAAAA	coding	ID=cds2527;Parent=gene2593;Dbxref=Genbank:WP_006072077.1;Name=WP_006072077.1;gbkey=CDS;product=glutathione_S-transferase;protein_id=WP_006072077.1;transl_table=11
Sample_a39	NZ_ABCH01000070.1	4174	AAACAACGCCAGCAACAACATAGCGGGTAATATTCAC	A	noncoding	-
Sample_a43	NZ_ABCH01000007.1	49647	CA	C	coding	ID=cds3702;Parent=gene3770;Dbxref=Genbank:WP_006070478.1;Name=WP_006070478.1;gbkey=CDS;product=hypothetical_protein;protein_id=WP_006070478.1;transl_table=11
Sample_a51	NZ_ABCH01000011.1	99361	GT	G	noncoding	-
Sample_a55	NZ_ABCH01000015.1	54338	A	AGTTTCC	coding	ID=cds2882;Parent=gene2950;Dbxref=Genbank:WP_006071556.1;Name=WP_006071556.1;gbkey=CDS;product=ATPase;protein_id=WP_006071556.1;transl_table=11
Sample_a61	NZ_ABCH01000006.1	132784	GA	G	coding	ID=cds3897;Parent=gene3965;Dbxref=Genbank:WP_006070373.1;Name=WP_006070373.1;gbkey=CDS;product=permease;protein_id=WP_006070373.1;transl_table=11
Sample_a61	NZ_ABCH01000021.1	25843	AAATAAAGGAAT	A	coding	ID=cds2382;Parent=gene2445;Dbxref=Genbank:WP_006072384.1;Name=WP_006072384.1;gbkey=CDS;product=membrane_protein;protein_id=WP_006072384.1;transl_table=11
Sample_a67	NZ_ABCH01000048.1	2133	G	GACCGCC	coding	ID=cds1044;Parent=gene1085;Dbxref=Genbank:WP_006074613.1;Name=WP_006074613.1;gbkey=CDS;product=hypothetical_protein;protein_id=WP_006074613.1;transl_table=11
Sample_a75	NZ_ABCH01000009.1	92775	CT	C	coding	ID=cds3515;Parent=gene3583;Dbxref=Genbank:WP_006070771.1;Name=WP_006070771.1;gbkey=CDS;product=hypothetical_protein;protein_id=WP_006070771.1;transl_table=11
Sample_b3	NZ_ABCH01000002.1	288702	A	AGCCTTTGTCTTTGCGGATAGCC	coding	0_ID=cds4794;Parent=gene4866;Dbxref=Genbank:WP_038165968.1;Name=WP_038165968.1;gbkey=CDS;product=radical_SAM_protein;protein_id=WP_038165968.1;transl_table=11
Sample_b6	NZ_ABCH01000016.1	57342	CCTCTGTTTTA	C	coding	0_ID=cds2796;Parent=gene2864;Dbxref=Genbank:WP_006071674.1;Name=WP_006071674.1;gbkey=CDS;product=DNA_repair_ATPase;protein_id=WP_006071674.1;transl_table=11
Sample_b6	NZ_ABCH01000028.1	16798	T	TA	noncoding	-
Sample_b9	NZ_ABCH01000024.1	15882	A	ACTTCTAG	coding	0_ID=cds2183;Parent=gene2245;Dbxref=Genbank:WP_006072758.1;Name=WP_006072758.1;gbkey=CDS;product=hypothetical_protein;protein_id=WP_006072758.1;transl_table=11
Sample_b10	NZ_ABCH01000045.1	8078	CA	C	coding	0_ID=cds1145;Parent=gene1194;Dbxref=Genbank:WP_038223012.1;Name=WP_038223012.1;gbkey=CDS;product=ATPase_P;protein_id=WP_038223012.1;transl_table=11
Sample_b12	NZ_ABCH01000029.1	40720	A	ATTAAGT	noncoding	-
Sample_b13	NZ_ABCH01000048.1	2133	G	GACCGCC	coding	0_ID=cds1044;Parent=gene1085;Dbxref=Genbank:WP_006074613.1;Name=WP_006074613.1;gbkey=CDS;product=hypothetical_protein;protein_id=WP_006074613.1;transl_table=11
Sample_b14	NZ_ABCH01000004.1	130668	CCTG	C	coding	0_ID=cds4275;Parent=gene4344;Dbxref=Genbank:WP_006069999.1;Name=WP_006069999.1;gbkey=CDS;product=long-chain_fatty_acid_transporter;protein_id=WP_006069999.1;transl_table=11
Sample_b16	NZ_ABCH01000046.1	10882	CATCCAT	C	coding	0_ID=cds1115;Parent=gene1164;Dbxref=Genbank:WP_006074532.1;Name=WP_006074532.1;gbkey=CDS;product=NAD-glutamate_dehydrogenase;protein_id=WP_006074532.1;transl_table=11
Sample_b17	NZ_ABCH01000024.1	15882	A	ACTTCTAG	coding	0_ID=cds2183;Parent=gene2245;Dbxref=Genbank:WP_006072758.1;Name=WP_006072758.1;gbkey=CDS;product=hypothetical_protein;protein_id=WP_006072758.1;transl_table=11
Sample_b21	NZ_ABCH01000004.1	73837	G	GGC	coding	0_ID=cds4220;Parent=gene4289;Dbxref=Genbank:WP_006069944.1;Name=WP_006069944.1;gbkey=CDS;product=flagellar_basal_body_rod_protein_FlgF;protein_id=WP_006069944.1;transl_table=11
Sample_b25	NZ_ABCH01000085.1	10979	GTTATCCCTAACGTGTA	G	noncoding	-
Sample_b28	NZ_ABCH01000046.1	5405	CA	C	coding	0_ID=cds1112;Parent=gene1161;Dbxref=Genbank:WP_006074524.1;Name=WP_006074524.1;gbkey=CDS;product=hypothetical_protein;protein_id=WP_006074524.1;transl_table=11
Sample_b31	NZ_ABCH01000024.1	15882	A	ACTTCTAG	coding	0_ID=cds2183;Parent=gene2245;Dbxref=Genbank:WP_006072758.1;Name=WP_006072758.1;gbkey=CDS;product=hypothetical_protein;protein_id=WP_006072758.1;transl_table=11
Sample_b39	NZ_ABCH01000005.1	192699	CT	C	coding	0_ID=cds4130;Parent=gene4198;Dbxref=Genbank:WP_006070245.1;Name=WP_006070245.1;gbkey=CDS;product=multidrug_transporter_AcrB;protein_id=WP_006070245.1;transl_table=11
Sample_b41	NZ_ABCH01000024.1	15882	A	ACTTCTAG	coding	0_ID=cds2183;Parent=gene2245;Dbxref=Genbank:WP_006072758.1;Name=WP_006072758.1;gbkey=CDS;product=hypothetical_protein;protein_id=WP_006072758.1;transl_table=11
Sample_b58	NZ_ABCH01000016.1	39095	CGTACTAAATGTTTACCCAATGTG	C	noncoding	-
Sample_b63	NZ_ABCH01000085.1	1606	CGGTATGGGT	C	coding	0_ID=cds299;Parent=gene314;Dbxref=Genbank:WP_050798669.1;Name=WP_050798669.1;Note=60_kDa_chaperone_family%3B_promotes_refolding_of_misfolded_polypeptides_especially_under_stressful_conditions%3B_forms_two_stacked_rings_of_heptamers_to_form_a_barrel-shaped_14mer%3B_ends_can_be_capped_by_GroES%3B_misfolded_proteins_enter_the_barrel_where_they_are_refolded_when_GroES_binds%3B_many_bacteria_have_mult…
Sample_b77	NZ_ABCH01000022.1	16086	AT	A	noncoding	-
Sample_c1	NZ_ABCH01000016.1	2383	G	GTGGCAACCGCGA	coding	0_ID=cds2756;Parent=gene2824;Dbxref=Genbank:WP_006071603.1;Name=WP_006071603.1;gbkey=CDS;product=RNA_helicase;protein_id=WP_006071603.1;transl_table=11
Sample_c7	NZ_ABCH01000015.1	75061	CCACTCAGCTGATCATTATTCTGTTTGCGATAGTGCTATACACGCTATCAG	C	coding	0_ID=cds2901;Parent=gene2969;Dbxref=Genbank:WP_006071575.1;Name=WP_006071575.1;gbkey=CDS;product=BCCT_family_transporter;protein_id=WP_006071575.1;transl_table=11
Sample_c7	NZ_ABCH01000087.1	3300	CCA	C	coding	0_ID=cds276;Parent=gene291;Dbxref=Genbank:WP_006075471.1;Name=WP_006075471.1;Note=catalyzes_the_formation_of_2-methylthio-N6-(dimethylallyl)adenosine_(ms(2)i(6)A)_at_position_37_in_tRNAs_that_read_codons_beginning_with_uridine_from_N6-(dimethylallyl)adenosine_(i(6)A);gbkey=CDS;product=dimethylallyladenosine_tRNA_methylthiotransferase;protein_id=WP_006075471.1;transl_table=11
Sample_c10	NZ_ABCH01000012.1	83184	CA	C	coding	0_ID=cds3188;Parent=gene3256;Dbxref=Genbank:WP_006071262.1;Name=WP_006071262.1;gbkey=CDS;product=hypothetical_protein;protein_id=WP_006071262.1;transl_table=11
Sample_c12	NZ_ABCH01000042.1	30095	CT	C	noncoding	-
Sample_c13	NZ_ABCH01000016.1	2465	TCGTGGCAGTCAC	T	coding	0_ID=cds2756;Parent=gene2824;Dbxref=Genbank:WP_006071603.1;Name=WP_006071603.1;gbkey=CDS;product=RNA_helicase;protein_id=WP_006071603.1;transl_table=11
Sample_c23	NZ_ABCH01000035.1	11312	TA	T	coding	0_ID=cds1579;Parent=gene1628;Dbxref=Genbank:WP_006073782.1;Name=WP_006073782.1;gbkey=CDS;product=pilus_assembly_protein_PilW;protein_id=WP_006073782.1;transl_table=11
Sample_c26	NZ_ABCH01000027.1	41820	AT	A	coding	0_ID=cds2040;Parent=gene2102;Dbxref=Genbank:WP_006072971.1;Name=WP_006072971.1;gbkey=CDS;product=multidrug_transporter;protein_id=WP_006072971.1;transl_table=11
Sample_c39	NZ_ABCH01000008.1	5307	CTGGGTGGTTTTGAAATTGCTCATATGG	C	coding	0_ID=cds3548;Parent=gene3616;Dbxref=Genbank:WP_006070568.1;Name=WP_006070568.1;gbkey=CDS;product=nicotinate-nucleotide--dimethylbenzimidazole_phosphoribosyltransferase;protein_id=WP_006070568.1;transl_table=11
Sample_c39	NZ_ABCH01000055.1	27807	GC	G	coding	0_ID=cds869;Parent=gene900;Dbxref=Genbank:WP_006074856.1;Name=WP_006074856.1;Note=activator_for_leuABCD_operon%3B_member_of_LysR_family_of_transcriptional_activators;gbkey=CDS;gene=leuO;product=leucine_transcriptional_activator;protein_id=WP_006074856.1;transl_table=11
Sample_c44	NZ_ABCH01000003.1	116562	C	CTTATTTTCTCTTTCA	coding	0_ID=cds4439;Parent=gene4510;Dbxref=Genbank:WP_006069766.1;Name=WP_006069766.1;gbkey=CDS;product=lipoprotein;protein_id=WP_006069766.1;transl_table=11
Sample_c51	NZ_ABCH01000024.1	15882	ACTTCTAG	A	coding	0_ID=cds2183;Parent=gene2245;Dbxref=Genbank:WP_006072758.1;Name=WP_006072758.1;gbkey=CDS;product=hypothetical_protein;protein_id=WP_006072758.1;transl_table=11
Sample_c61	NZ_ABCH01000063.1	16775	AT	A	coding	0_ID=cds666;Parent=gene695;Dbxref=Genbank:WP_006075063.1;Name=WP_006075063.1;gbkey=CDS;product=peptide_ABC_transporter_substrate-binding_protein;protein_id=WP_006075063.1;transl_table=11
Sample_c67	NZ_ABCH01000029.1	40720	ATTAAGT	A	noncoding	-
Sample_d8	NZ_ABCH01000065.1	20664	CGTACATCCGAAGTATTATTGGAAAGATCCCGAGTTTAGAGCCTTCATCTTTATACAGGTGGT	C	coding	0_ID=cds632;Parent=gene661;Dbxref=Genbank:WP_006075112.1;Name=WP_006075112.1;gbkey=CDS;product=potassium_transporter;protein_id=WP_006075112.1;transl_table=11
Sample_d8	NZ_ABCH01000048.1	9399	T	TCGCGAAGC	noncoding	-
Sample_d14	NZ_ABCH01000005.1	51269	T	TA	coding	0_ID=cds4003;Parent=gene4071;Dbxref=Genbank:WP_006070115.1;Name=WP_006070115.1;gbkey=CDS;product=transcriptional_regulator;protein_id=WP_006070115.1;transl_table=11
Sample_d28	NZ_ABCH01000012.1	21745	C	CGTCTATATGTCTATAT	noncoding	-
Sample_d71	NZ_ABCH01000030.1	12996	A	ATGGTCG	coding	0_ID=cds1827;Parent=gene1880;Dbxref=Genbank:WP_006073232.1;Name=WP_006073232.1;gbkey=CDS;product=hypothetical_protein;protein_id=WP_006073232.1;transl_table=11
Sample_d78	NZ_ABCH01000001.1	256340	A	AT	coding	0_ID=cds5048;Parent=gene5125;Dbxref=Genbank:WP_006069253.1;Name=WP_006069253.1;gbkey=CDS;product=thiamine_biosynthesis_protein_ApbE;protein_id=WP_006069253.1;transl_table=11
